# Supplementary material for: Deep-sea benthic communities in the largest oceanic desert are structured by the presence of polymetallic crust
Source: Sci Rep. 2019 May 6;9:6977. doi: 10.1038/s41598-019-43325-0 (PMC6502874; doi:10.1038/s41598-019-43325-0)
Supplement: Supplementary file 1 — Supplementary Dataset 1 [file 41598_2019_43325_MOESM1_ESM.xlsx]

## Sheet: Feuil1
Species_name	Reference
Mollusca
Bolma maestratii Alf & Kreipl, 2009	Alf, A. & Kreipl, K., 2009, An updated list of the recent Bolma species (Gastropoda: Turbinidae) with description of two new species from French Polynesia and New Caledonia. Novapex (Jodoigne), 10(1): 17-24.
Bolma tantalea Alf, Maestrati & Bouchet, 2010	Alf, A., Maestrati, P., & Bouchet, P., 2010, New Species of Bolma (Gastropoda: Vetigastropoda: Turbinidae) from the Tropical Deep Sea. Nautilus, 124 (2): 93–99
Bursina fijiensis (R. B. Watson, 1881)	Beu A.G., Bouchet P. & Tröndlé J. (2012) Tonnoidean gastropods of French Polynesia. Molluscan Research 32(2): 61–120. page(s): 81
Echinophoria wyvillei (R. B. Watson, 1886)	Beu A.G., Bouchet P. & Tröndlé J. (2012) Tonnoidean gastropods of French Polynesia. Molluscan Research 32(2): 61–120. page(s): 81
Semicassis bulla Habe, 1961	Beu A.G., Bouchet P. & Tröndlé J. (2012) Tonnoidean gastropods of French Polynesia. Molluscan Research 32(2): 61–120. page(s): 81
Distorsio graceiellae Parth, 1989	Beu A.G., Bouchet P. & Tröndlé J. (2012) Tonnoidean gastropods of French Polynesia. Molluscan Research 32(2): 61–120. page(s): 81
Oocorys verrillii (Dall, 1889)	Beu A.G., Bouchet P. & Tröndlé J. (2012) Tonnoidean gastropods of French Polynesia. Molluscan Research 32(2): 61–120. page(s): 81
Semicassis salmonea Beu, Bouchet & Tröndlé, 2012	Beu A.G., Bouchet P. & Tröndlé J. (2012) Tonnoidean gastropods of French Polynesia. Molluscan Research 32(2): 61–120. page(s): 81
Personopsis trigonaperta Beu, 1998	Beu A.G., Bouchet P. & Tröndlé J. (2012) Tonnoidean gastropods of French Polynesia. Molluscan Research 32(2): 61–120. page(s): 81
Sassia melpangi Harasewych & Beu, 2007	Beu A.G., Bouchet P. & Tröndlé J. (2012) Tonnoidean gastropods of French Polynesia. Molluscan Research 32(2): 61–120. page(s): 81
Eudolium crosseanum (Monterosato, 1869)	Beu A.G., Bouchet P. & Tröndlé J. (2012) Tonnoidean gastropods of French Polynesia. Molluscan Research 32(2): 61–120. page(s): 81
Halgyrineum louisae (Lewis, 1974)	Beu A.G., Bouchet P. & Tröndlé J. (2012) Tonnoidean gastropods of French Polynesia. Molluscan Research 32(2): 61–120. page(s): 81
Morum roseum Bouchet, 2002	Bouchet, P., 2002, Protoconchs, dispersal, and tectonic plates biogeography: new Pacific species of Morum (Gastropoda: Harpidae). Journal of Conchology 37(5): 533-549.
Cerithiella francescoi Cecalupo & Perugia, 2014	Cecalupo, A., & Perugia, I., 2014, Cerithiopsidae and Newtoniellidae (Gastropoda: Triphoroidea Gray) from French Polynesia area (South Pacific Ocean). Novapex 15(1): 1-22.
Clathropsis peculiaris Cecalupo & Perugia, 2014	Cecalupo, A., & Perugia, I., 2014, Cerithiopsidae and Newtoniellidae (Gastropoda: Triphoroidea Gray) from French Polynesia area (South Pacific Ocean). Novapex 15(1): 1-22.
Eumetula albachiarae Cecalupo & Perugia, 2014	Cecalupo, A., & Perugia, I., 2014, Cerithiopsidae and Newtoniellidae (Gastropoda: Triphoroidea Gray) from French Polynesia area (South Pacific Ocean). Novapex 15(1): 1-22.
Marshallopsis bazzocchii Cecalupo & Perugia, 2014	Cecalupo, A., & Perugia, I., 2014, Cerithiopsidae and Newtoniellidae (Gastropoda: Triphoroidea Gray) from French Polynesia area (South Pacific Ocean). Novapex 15(1): 1-22.
Prolixodens proxima Cecalupo & Perugia, 2014	Cecalupo, A., & Perugia, I., 2014, Cerithiopsidae and Newtoniellidae (Gastropoda: Triphoroidea Gray) from French Polynesia area (South Pacific Ocean). Novapex 15(1): 1-22.
Seila retusa Cecalupo & Perugia, 2014	Cecalupo, A., & Perugia, I., 2014, Cerithiopsidae and Newtoniellidae (Gastropoda: Triphoroidea Gray) from French Polynesia area (South Pacific Ocean). Novapex 15(1): 1-22.
Seila societatis Cecalupo & Perugia, 2014	Cecalupo, A., & Perugia, I., 2014, Cerithiopsidae and Newtoniellidae (Gastropoda: Triphoroidea Gray) from French Polynesia area (South Pacific Ocean). Novapex 15(1): 1-22.
Daphnella pulviscula Chino, 2006	Chino, M. 2006, A new species of Daphnella (Gastropoda: Conidae) from South-Western Japan and the Western Pacific. Novapex, 7(1): 17 – 20.
Purpurcapsula bayeri (Fehse, 1998)	Fehse D. & Grego J., 2013. - Contributions to the knowledge of the Triviidae: XXVI. New species from French Polynesia (Mollusca: Gastropoda). Neptunea 12(1): 1-5
Trivirostra leylae Fehse & Grego, 2013	Fehse D. & Grego J., 2013. - Contributions to the knowledge of the Triviidae: XXVI. New species from French Polynesia (Mollusca: Gastropoda). Neptunea 12(1): 1-5
Trivirostra matavai Fehse & Grego, 2013	Fehse D. & Grego J., 2013. - Contributions to the knowledge of the Triviidae: XXVI. New species from French Polynesia (Mollusca: Gastropoda). Neptunea 12(1): 1-5
Trivirostra sp.4	Fehse D. & Grego J., 2013. - Contributions to the knowledge of the Triviidae: XXVI. New species from French Polynesia (Mollusca: Gastropoda). Neptunea 12(1): 1-5
Troendleina marquesana Cosel & Bouchet, 2008	Cosel, R. von & Bouchet, P., 2008, Tropical deep-water lucinids (Mollusca: Bivalvia) from the Indo-Pacific: essentially unknown, but diverse and occasionally gigantic. Mémoires du Muséum National d'Histoire Naturelle 196: 115-213.
Pleurobranchaea catherinae Dayrat, 2001	Dayrat, B., 2001, Indo-Pacific deep-water Pleurobranchaeidae (Gastropoda, Opisthobranchia: Notaspidea): New records and new species. Mémoires du Muséum national d'histoire naturelle, 185, 321-330.
Pleurobranchella nicobarica Thiele, 1925	Dayrat, B., 2001, Indo-Pacific deep-water Pleurobranchaeidae (Gastropoda, Opisthobranchia: Notaspidea): New records and new species. Mémoires du Muséum national d'histoire naturelle, 185, 321-330.
Cyclopecten comptulus Dijkstra & Maestrati, 2013	Dijkstra H. H. & Maestrati P. 2013. — Pectinoidea (Bivalvia: Propeamussiidae, Entoliidae and Pectinidae) from the Tarava Seamounts, Society Islands and the Tuamotu Archipelago (French Polynesia). Zoosystema 35 (3): 361-375. http://dx.doi.org/10.5252/z2013n3a2
Lamellipecten aduncus Dijkstra & Maestrati, 2010	Dijkstra H. H. & Maestrati P. 2013. — Pectinoidea (Bivalvia: Propeamussiidae, Entoliidae and Pectinidae) from the Tarava Seamounts, Society Islands and the Tuamotu Archipelago (French Polynesia). Zoosystema 35 (3): 361-375. http://dx.doi.org/10.5252/z2013n3a2; Dijkstra, H.H., and Maestrati, P., 2010, Pectinoidea (Mollusca, Bivalvia, Propeamussiidae, Entoliidae and Pectinidae) from the Austral Isl…
Parvamussium australanum Dijkstra & Maestrati, 2010	Dijkstra H. H. & Maestrati P. 2013. — Pectinoidea (Bivalvia: Propeamussiidae, Entoliidae and Pectinidae) from the Tarava Seamounts, Society Islands and the Tuamotu Archipelago (French Polynesia). Zoosystema 35 (3): 361-375. http://dx.doi.org/10.5252/z2013n3a2; Dijkstra, H.H., and Maestrati, P., 2010, Pectinoidea (Mollusca, Bivalvia, Propeamussiidae, Entoliidae and Pectinidae) from the Austral Isl…
Parvamussium scutulatum Dijkstra & Maestrati, 2013	Dijkstra H. H. & Maestrati P. 2013. — Pectinoidea (Bivalvia: Propeamussiidae, Entoliidae and Pectinidae) from the Tarava Seamounts, Society Islands and the Tuamotu Archipelago (French Polynesia). Zoosystema 35 (3): 361-375. http://dx.doi.org/10.5252/z2013n3a2
Parvamussium vesiculosum Dijkstra & Maestrati, 2013	Dijkstra H. H. & Maestrati P. 2013. — Pectinoidea (Bivalvia: Propeamussiidae, Entoliidae and Pectinidae) from the Tarava Seamounts, Society Islands and the Tuamotu Archipelago (French Polynesia). Zoosystema 35 (3): 361-375. http://dx.doi.org/10.5252/z2013n3a2
Pectinella aequoris Dijkstra, 1991	Dijkstra H. H. & Maestrati P. 2013. — Pectinoidea (Bivalvia: Propeamussiidae, Entoliidae and Pectinidae) from the Tarava Seamounts, Society Islands and the Tuamotu Archipelago (French Polynesia). Zoosystema 35 (3): 361-375. http://dx.doi.org/10.5252/z2013n3a2; Dijkstra H. H. & Maestrati P. 2010
Propeamussium watsoni (E. A. Smith, 1885)	Dijkstra H. H. & Maestrati P. 2013. — Pectinoidea (Bivalvia: Propeamussiidae, Entoliidae and Pectinidae) from the Tarava Seamounts, Society Islands and the Tuamotu Archipelago (French Polynesia). Zoosystema 35 (3): 361-375. http://dx.doi.org/10.5252/z2013n3a2
Pseudohinnites levii Dijkstra, 1989	Dijkstra H. H. & Maestrati P. 2013. — Pectinoidea (Bivalvia: Propeamussiidae, Entoliidae and Pectinidae) from the Tarava Seamounts, Society Islands and the Tuamotu Archipelago (French Polynesia). Zoosystema 35 (3): 361-375. http://dx.doi.org/10.5252/z2013n3a2; Dijkstra, H.H., and Maestrati, P., 2010, Pectinoidea (Mollusca, Bivalvia, Propeamussiidae, Entoliidae and Pectinidae) from the Austral Isl…
Parvamussium vesiculatum Dijkstra, 1995	Dijkstra H. H. & Maestrati P. 2013. — Pectinoidea (Bivalvia: Propeamussiidae, Entoliidae and Pectinidae) from the Tarava Seamounts, Society Islands and the Tuamotu Archipelago (French Polynesia). Zoosystema 35 (3): 361-375. http://dx.doi.org/10.5252/z2013n3a2; Dijkstra, H.H., and Maestrati, P., 2010, Pectinoidea (Mollusca, Bivalvia, Propeamussiidae, Entoliidae and Pectinidae) from the Austral Isl…
Parvamussium marquesanum Dijkstra & Maestrati, 2008	Dijkstra, H.H. & P. Maestrati, 2008, New species and new records of deep-water Pectinoidea (Bivalvia: Propeamussiidae, Entoliidae and Pectinidae) from the South Pacific. Mémoires du Muséum d’Histoire naturelle 196: 77-113
Catillopecten translucens (Dautzenberg & Bavay, 1912)	Dijkstra, H.H. & P. Maestrati, 2008, New species and new records of deep-water Pectinoidea (Bivalvia: Propeamussiidae, Entoliidae and Pectinidae) from the South Pacific. Mémoires du Muséum d’Histoire naturelle 196: 77-113.
Ciclopecten fluctuatus (Bavay, 1905)	Dijkstra, H.H. & P. Maestrati, 2008, New species and new records of deep-water Pectinoidea (Bivalvia: Propeamussiidae, Entoliidae and Pectinidae) from the South Pacific. Mémoires du Muséum d’Histoire naturelle 196: 77-113.
Parvamussium lamellatum Dijkstra & Maestrati, 2013	Dijkstra, H.H. & P. Maestrati, 2008, New species and new records of deep-water Pectinoidea (Bivalvia: Propeamussiidae, Entoliidae and Pectinidae) from the South Pacific. Mémoires du Muséum d’Histoire naturelle 196: 77-113.
Parvamussium polynesianum Dijkstra & Maestrati, 2008	Dijkstra, H.H. & P. Maestrati, 2008, New species and new records of deep-water Pectinoidea (Bivalvia: Propeamussiidae, Entoliidae and Pectinidae) from the South Pacific. Mémoires du Muséum d’Histoire naturelle 196: 77-113.
Cryptopecten bullatus (Dautzenberg & Bavay, 1912)	Dijkstra, H.H. & P. Maestrati, 2008, New species and new records of deep-water Pectinoidea (Bivalvia: Propeamussiidae, Entoliidae and Pectinidae) from the South Pacific. Mémoires du Muséum d’Histoire naturelle 196: 77-113.; Dijkstra, H.H., and Maestrati, P., 2010, Pectinoidea (Mollusca, Bivalvia, Propeamussiidae, Entoliidae and Pectinidae) from the Austral Islands (French Polynesia). Zoosystema 3…
Anguipecten pacificus Dijkstra, 2002	Dijkstra, H.H., and Maestrati, P., 2010, Pectinoidea (Mollusca, Bivalvia, Propeamussiidae, Entoliidae and Pectinidae) from the Austral Islands (French Polynesia). Zoosystema 32 (2): 333–58. doi:10.5252/z2010n2a6.
Cryptopecten sp.A	Dijkstra, H.H., and Maestrati, P., 2010, Pectinoidea (Mollusca, Bivalvia, Propeamussiidae, Entoliidae and Pectinidae) from the Austral Islands (French Polynesia). Zoosystema 32 (2): 333–58. doi:10.5252/z2010n2a6.
Parvamussium cristatellum (Dautzenberg & Bavay, 1912)	Dijkstra, H.H., and Maestrati, P., 2010, Pectinoidea (Mollusca, Bivalvia, Propeamussiidae, Entoliidae and Pectinidae) from the Austral Islands (French Polynesia). Zoosystema 32 (2): 333–58. doi:10.5252/z2010n2a6.
Parvamussium dautzenbergi (Dijkstra, 1990)	Dijkstra, H.H., and Maestrati, P., 2010, Pectinoidea (Mollusca, Bivalvia, Propeamussiidae, Entoliidae and Pectinidae) from the Austral Islands (French Polynesia). Zoosystema 32 (2): 333–58. doi:10.5252/z2010n2a6.
Parvamussium lozoueti Dijkstra & Maestrati, 2008	Dijkstra, H.H., and Maestrati, P., 2010, Pectinoidea (Mollusca, Bivalvia, Propeamussiidae, Entoliidae and Pectinidae) from the Austral Islands (French Polynesia). Zoosystema 32 (2): 333–58. doi:10.5252/z2010n2a6.
Parvamussium multiliratum Dijkstra, 1995	Dijkstra, H.H., and Maestrati, P., 2010, Pectinoidea (Mollusca, Bivalvia, Propeamussiidae, Entoliidae and Pectinidae) from the Austral Islands (French Polynesia). Zoosystema 32 (2): 333–58. doi:10.5252/z2010n2a6.
Parvamussium scitulum (E. A. Smith, 1885)	Dijkstra, H.H., and Maestrati, P., 2010, Pectinoidea (Mollusca, Bivalvia, Propeamussiidae, Entoliidae and Pectinidae) from the Austral Islands (French Polynesia). Zoosystema 32 (2): 333–58. doi:10.5252/z2010n2a6.
Parvamussium squalidulum Dijkstra, 1995	Dijkstra, H.H., and Maestrati, P., 2010, Pectinoidea (Mollusca, Bivalvia, Propeamussiidae, Entoliidae and Pectinidae) from the Austral Islands (French Polynesia). Zoosystema 32 (2): 333–58. doi:10.5252/z2010n2a6.
Parvamussium undisonum Dijkstra, 1995	Dijkstra, H.H., and Maestrati, P., 2010, Pectinoidea (Mollusca, Bivalvia, Propeamussiidae, Entoliidae and Pectinidae) from the Austral Islands (French Polynesia). Zoosystema 32 (2): 333–58. doi:10.5252/z2010n2a6.
Parvamussium undosum Dijkstra, 1991	Dijkstra, H.H., and Maestrati, P., 2010, Pectinoidea (Mollusca, Bivalvia, Propeamussiidae, Entoliidae and Pectinidae) from the Austral Islands (French Polynesia). Zoosystema 32 (2): 333–58. doi:10.5252/z2010n2a6.
Amiantofusus pacificus 1	Données Fraussen
Amiantofusus pacificus 2	Données Fraussen
Chryseofusus cf. kazdailisi	Données Fraussen
Manaria astrolabis Fraussen & Stahlschmidt, 2016	Fraussen, K.; Stahlschmidt, P. (2016). The extensive Indo-Pacific deep-water radiation of Manaria E.A. Smith, 1906 (Gastropoda: Buccinidae) and related genera, with descriptions of 21 new species. in: Héros, V. et al. (Ed.) Tropical Deep-Sea Benthos 29. Mémoires du Muséum national d'Histoire naturelle (1993). 208: 363-456
Anachis inopinatus K. Monsecour & D. Monsecour, 2018	Monsecour K. & Monsecour D. (2018). Columbellidae (Mollusca: Gastropoda) from French Polynesia. Gloria Maris. 56(4): 118-151
Mitrella moorea K. Monsecour & D. Monsecour, 2018	Monsecour K. & Monsecour D. (2018). Columbellidae (Mollusca: Gastropoda) from French Polynesia. Gloria Maris. 56(4): 118-151
Mitrella sp.2	données monsecour
Mitrella nainai K. Monsecour & D. Monsecour, 2018	Monsecour K. & Monsecour D. (2018). Columbellidae (Mollusca: Gastropoda) from French Polynesia. Gloria Maris. 56(4): 118-151
Pleurifera suzannae (Drivas & Jay, 1990)	Monsecour K. & Monsecour D. (2018). Columbellidae (Mollusca: Gastropoda) from French Polynesia. Gloria Maris. 56(4): 118-151
Pyreneola sp.1	données monsecour
Pyreneola tuamotuensis K. Monsecour & D. Monsecour, 2018	Monsecour K. & Monsecour D. (2018). Columbellidae (Mollusca: Gastropoda) from French Polynesia. Gloria Maris. 56(4): 118-151
Retizafra brevilata K. Monsecour & D. Monsecour, 2016	données monsecour
Sulcomitrella sp.1	données monsecour
Sulcomitrella leylae K. Monsecour & D. Monsecour, 2018	Monsecour K. & Monsecour D. (2018). Columbellidae (Mollusca: Gastropoda) from French Polynesia. Gloria Maris. 56(4): 118-151
Zafra brunneastriata K. Monsecour & D. Monsecour, 2018	Monsecour K. & Monsecour D. (2018). Columbellidae (Mollusca: Gastropoda) from French Polynesia. Gloria Maris. 56(4): 118-151
Zafrona isomella (Duclos, 1840)	Monsecour K. & Monsecour D. (2018). Columbellidae (Mollusca: Gastropoda) from French Polynesia. Gloria Maris. 56(4): 118-151
Zafrona pleuriferoides K. Monsecour & D. Monsecour, 2018	Monsecour K. & Monsecour D. (2018). Columbellidae (Mollusca: Gastropoda) from French Polynesia. Gloria Maris. 56(4): 118-151
Aclididae sp.1	données PM
Aclididae sp.2	données PM
Aclididae sp.3	données PM
Aclididae sp.4	données PM
Aclididae sp.5	données PM
Ceratoxancus sp.	FEDOSOV et al., 2015: Phylogeny and systematics of mitriform gastropods (Mollusca: Gastropoda: Neogastropoda)
Costellariidae sp.	FEDOSOV et al., 2015: Phylogeny and systematics of mitriform gastropods (Mollusca: Gastropoda: Neogastropoda)
Exilia hilgendorfie s.I.	FEDOSOV et al., 2015: Phylogeny and systematics of mitriform gastropods (Mollusca: Gastropoda: Neogastropoda)
Subcancilla fibula (Poppe, Tagaro & Salisbury, 2009)	FEDOSOV et al., 2015: Phylogeny and systematics of mitriform gastropods (Mollusca: Gastropoda: Neogastropoda)
Gregoia albamargarita Fehse, 2015	Fehse D. (2015). Contributions to the knowledge of Triviidae, XXIX-B. New Triviidae from the Philippines. Visaya. supplement 5: 17-47. page(s): 22
Gregoia distantia Fehse, 2015	Fehse D. (2015). Contributions to the knowledge of Triviidae, XXIX-B. New Triviidae from the Philippines. Visaya. supplement 5: 17-47. page(s): 22
Gregoia rimatara Fehse, 2015	Fehse D. (2015). Contributions to the knowledge of Triviidae, XXIX-B. New Triviidae from the Philippines. Visaya. supplement 5: 17-47. page(s): 22
Purpurcapsula corinneae (Shaw, 1909)	Fehse D. (2015). Contributions to the knowledge of Triviidae, XXIX-F. New Triviidae from the Marquesas. Visaya. supplement 5: 113-130
Crassicantharus nexus Fraussen & Stahlschmidt, 2015	Fraussen K. & Stahlschmidt P. (2015). An extensive radiation of the genus Crassicantharus Ponder, 1972 (Gastropoda: Buccinoidea) in French Polynesia, with description of nine new species. Novapex. 16(3): 65-80. page(s): 76, figs 1, 5F-G
Crassicantharus aureatus Fraussen & Stahlschmidt, 2015	Fraussen K. & Stahlschmidt P. (2015). Engina mirabilis (Gastropoda: Buccinidae), a new species from Marquesas Archipelago. Novapex. 15(1): 13-16.
Amaea boucheti Garcia, 2003	Garcia, E.F., 2003. New records of Indo-Pacific Epitoniidae (Mollusca: Gastropoda) with the description of nineteen new species. Novapex, 4: 1 – 22.
Cylindriscala humerosa (Schepman, 1909)	Garcia, E.F., 2003. New records of Indo-Pacific Epitoniidae (Mollusca: Gastropoda) with the description of nineteen new species. Novapex, 4: 1 – 22.
Anatoma amydra Geiger & B. A. Marshall, 2012	Geiger, D. L. & Marshall, B. A. 2012. New species of Scissurellidae, Anatomidae, and Larocheidae (Mollusca: Gastropoda: Vetigastropoda) from New Zealand and beyond. Zootaxa, 3344: 1-33.
Anatoma megascutula Geiger & B. A. Marshall, 2012	Geiger, D. L. & Marshall, B. A. 2012. New species of Scissurellidae, Anatomidae, and Larocheidae (Mollusca: Gastropoda: Vetigastropoda) from New Zealand and beyond. Zootaxa, 3344: 1-33.
Anatoma biconica Geiger, 2012	Geiger, D., 2012 - Monograph of the little slit shells. Volume 1. Introduction, Scissurellidae. pp. 1-728. Volume 2. Anatomidae, Larocheidae, Depressizonidae, Sutilizonidae, Temnocinclidae. pp. 729-1291.
Anatoma equatoria (Hedley, 1899)	Geiger, D., 2012 - Monograph of the little slit shells. Volume 1. Introduction, Scissurellidae. pp. 1-728. Volume 2. Anatomidae, Larocheidae, Depressizonidae, Sutilizonidae, Temnocinclidae. pp. 729-1291.
Anatoma finlayi (Powell, 1937)	Geiger, D., 2012 - Monograph of the little slit shells. Volume 1. Introduction, Scissurellidae. pp. 1-728. Volume 2. Anatomidae, Larocheidae, Depressizonidae, Sutilizonidae, Temnocinclidae. pp. 729-1291.
Anatoma japonica (A Adams, 1862)	Geiger, D., 2012 - Monograph of the little slit shells. Volume 1. Introduction, Scissurellidae. pp. 1-728. Volume 2. Anatomidae, Larocheidae, Depressizonidae, Sutilizonidae, Temnocinclidae. pp. 729-1291.
Anatoma maxima (Schepman, 1908)	Geiger, D., 2012 - Monograph of the little slit shells. Volume 1. Introduction, Scissurellidae. pp. 1-728. Volume 2. Anatomidae, Larocheidae, Depressizonidae, Sutilizonidae, Temnocinclidae. pp. 729-1291.
Anatoma pseudoequatoria (Kay, 1979)	Geiger, D., 2012 - Monograph of the little slit shells. Volume 1. Introduction, Scissurellidae. pp. 1-728. Volume 2. Anatomidae, Larocheidae, Depressizonidae, Sutilizonidae, Temnocinclidae. pp. 729-1291.
Anatoma rainesi Geiger, 2003	Geiger, D., 2012 - Monograph of the little slit shells. Volume 1. Introduction, Scissurellidae. pp. 1-728. Volume 2. Anatomidae, Larocheidae, Depressizonidae, Sutilizonidae, Temnocinclidae. pp. 729-1291.
Satondella cachoi Luque, Geiger & Rolán, 2011	Geiger, D., 2012 - Monograph of the little slit shells. Volume 1. Introduction, Scissurellidae. pp. 1-728. Volume 2. Anatomidae, Larocheidae, Depressizonidae, Sutilizonidae, Temnocinclidae. pp. 729-1291.
Satondella tabulata (R. B. Watson, 1886)	Geiger, D., 2012 - Monograph of the little slit shells. Volume 1. Introduction, Scissurellidae. pp. 1-728. Volume 2. Anatomidae, Larocheidae, Depressizonidae, Sutilizonidae, Temnocinclidae. pp. 729-1291.
Sinezona plicata (Hedley, 1899)	Geiger, D., 2012 - Monograph of the little slit shells. Volume 1. Introduction, Scissurellidae. pp. 1-728. Volume 2. Anatomidae, Larocheidae, Depressizonidae, Sutilizonidae, Temnocinclidae. pp. 729-1291.
Sukashitrochus morleti (Crosse, 1880)	Geiger, D., 2012 - Monograph of the little slit shells. Volume 1. Introduction, Scissurellidae. pp. 1-728. Volume 2. Anatomidae, Larocheidae, Depressizonidae, Sutilizonidae, Temnocinclidae. pp. 729-1291.
Sasakiconcha elegantissima Geiger, 2006	Geiger, D.L., 2006, Sasakiconcha elegantissima new genus and new species (Gastropoda: Vetigastropoda : Anatomidae?) with disjointly coiled base. NAUTILUS, 120(2): 45 – 51.
Anatoma rapaensis Geiger, 2008	Geiger, DL. 2008. New species of scissurellids from the Austral Islands, French Polynesia, and the Indo-Malayan Archipelago (Gastropoda: Vetigastropoda: Scissurellidae, Anatomidae, Larocheidae). NAUTILUS, 122(4): 185 – 200.
Vexillum fuscolineatum Herrmann & Salisbury, 2012	Herrmann M. & Salisbury R. A. (2012) New deep water Vexillum (Costellaria) species from French Polynesia with new records of Vexillum (Costellaria) vicmanoui Turner & Marrow, 2001 and Vexillum (Costellaria) hoaraui Guillot de Suduiraut, 2007 (Gastropoda: Costellariidae). Gloria Maris 51(5-6): 105-148 [13 December 2012] page(s): 107
Vexillum fuscovirgatum Herrmann & Salisbury, 2012	Herrmann M. & Salisbury R. A. (2012) New deep water Vexillum (Costellaria) species from French Polynesia with new records of Vexillum (Costellaria) vicmanoui Turner & Marrow, 2001 and Vexillum (Costellaria) hoaraui Guillot de Suduiraut, 2007 (Gastropoda: Costellariidae). Gloria Maris 51(5-6): 105-148 [13 December 2012] page(s): 107
Vexillum sp.	Herrmann M. & Salisbury R. A. (2012) New deep water Vexillum (Costellaria) species from French Polynesia with new records of Vexillum (Costellaria) vicmanoui Turner & Marrow, 2001 and Vexillum (Costellaria) hoaraui Guillot de Suduiraut, 2007 (Gastropoda: Costellariidae). Gloria Maris 51(5-6): 105-148 [13 December 2012] page(s): 107
Vexillum troendlei Herrmann & Salisbury, 2012	Herrmann M. & Salisbury R. A. (2012) New deep water Vexillum (Costellaria) species from French Polynesia with new records of Vexillum (Costellaria) vicmanoui Turner & Marrow, 2001 and Vexillum (Costellaria) hoaraui Guillot de Suduiraut, 2007 (Gastropoda: Costellariidae). Gloria Maris 51(5-6): 105-148 [13 December 2012] page(s): 107
Vexillum vicmanoui H. Turner & Marrow, 2001	Herrmann M. & Salisbury R. A. (2012) New deep water Vexillum (Costellaria) species from French Polynesia with new records of Vexillum (Costellaria) vicmanoui Turner & Marrow, 2001 and Vexillum (Costellaria) hoaraui Guillot de Suduiraut, 2007 (Gastropoda: Costellariidae). Gloria Maris 51(5-6): 105-148 [13 December 2012] page(s): 107
Vexillum derkai Herrmann, 2012	Herrmann M. (2012) New species of Vexillum (Pusia) (Gastropoda: Costellariidae) from French Polynesia and the Philippines. Gloria Maris 51(2-3): 45-61.page(s): 49
Vexillum torquatum Herrmann, 2012	Herrmann M. (2012) New species of Vexillum (Pusia) (Gastropoda: Costellariidae) from French Polynesia and the Philippines. Gloria Maris 51(2-3): 45-61.page(s): 49
Vexillum unicolor Herrmann, 2012	Herrmann M. (2012) New species of Vexillum (Pusia) (Gastropoda: Costellariidae) from French Polynesia and the Philippines. Gloria Maris 51(2-3): 45-61.page(s): 49
Cancilla fluctuosa Herrmann & Salisbury, 2013	Herrmann, M. & Salisbury, R., 2013. - Three new Mitridae (Gastropoda) species from French Polynesia with a new record for Mitra cernohorskyi (Rehder & Wilson, 1975). Conchylia 44(1-2): 31-4
Mitra tabida Herrmann & Salisbury, 2013	Herrmann, M. & Salisbury, R., 2013. - Three new Mitridae (Gastropoda) species from French Polynesia with a new record for Mitra cernohorskyi (Rehder & Wilson, 1975). Conchylia 44(1-2): 31-4
Mitra structilis Herrmann & Salisbury, 2013	Herrmann, M. & Salisbury, R., 2013. - Three new Mitridae (Gastropoda) species from French Polynesia with a new record for Mitra cernohorskyi (Rehder & Wilson, 1975). Conchylia 44(1-2): 31-4
Vexillum hilare (Kuroda & Habe, 1971)	Herrmann M. & Salisbury R. A. (2012) New deep water Vexillum (Costellaria) species from French Polynesia with new records of Vexillum (Costellaria) vicmanoui Turner & Marrow, 2001 and Vexillum (Costellaria) hoaraui Guillot de Suduiraut, 2007 (Gastropoda: Costellariidae). Gloria Maris 51(5-6): 105-148 [13 December 2012] page(s): 107
Neocancilla latistriata Herrmann & Salisbury, 2012	Herrmann, M. & Salisbury, R., 2012. - Three new Imbricariinae species from French Polynesia with remarks on Neocancilla arenacea (Dunker, 1852) (Gastropoda: Mitridae). Gloria maris 51(5-6): 149-174
Subcancilla tahitiensis Herrmann & Salisbury, 2012	Herrmann, M. & Salisbury, R., 2012. - Three new Imbricariinae species from French Polynesia with remarks on Neocancilla arenacea (Dunker, 1852) (Gastropoda: Mitridae). Gloria maris 51(5-6): 149-174
Dermomurex infrons Vokes, 1974	Houart, R., Tröndlé, J., 2008, Update of Muricidae (excluding Coralliophilinae) from French Polynesia with description of ten new species. Novapex (Jodoigne), 9(2-3): 53-93.
Favartia avatea Houart & Tröndlé, 2008	Houart, R., Tröndlé, J., 2008, Update of Muricidae (excluding Coralliophilinae) from French Polynesia with description of ten new species. Novapex (Jodoigne), 9(2-3): 53-93.
Favartia nivea Houart & Tröndlé, 2008	Houart, R., Tröndlé, J., 2008, Update of Muricidae (excluding Coralliophilinae) from French Polynesia with description of ten new species. Novapex (Jodoigne), 9(2-3): 53-93.
Favartia pygmaepterys 1	Houart, R., Tröndlé, J., 2008, Update of Muricidae (excluding Coralliophilinae) from French Polynesia with description of ten new species. Novapex (Jodoigne), 9(2-3): 53-93.
Favartia pygmaepterys 2	Houart, R., Tröndlé, J., 2008, Update of Muricidae (excluding Coralliophilinae) from French Polynesia with description of ten new species. Novapex (Jodoigne), 9(2-3): 53-93.
Favartia salvati Houart & Tröndlé, 2008	Houart, R., Tröndlé, J., 2008, Update of Muricidae (excluding Coralliophilinae) from French Polynesia with description of ten new species. Novapex (Jodoigne), 9(2-3): 53-93.
Murexsul tokubeii Nakamigawa & Habe, 1964	Houart, R., Tröndlé, J., 2008, Update of Muricidae (excluding Coralliophilinae) from French Polynesia with description of ten new species. Novapex (Jodoigne), 9(2-3): 53-93.
Orania atea Houart & Tröndlé, 2008	Houart, R., Tröndlé, J., 2008, Update of Muricidae (excluding Coralliophilinae) from French Polynesia with description of ten new species. Novapex (Jodoigne), 9(2-3): 53-93.
Orania maestratii Houart & Tröndlé, 2008	Houart, R., Tröndlé, J., 2008, Update of Muricidae (excluding Coralliophilinae) from French Polynesia with description of ten new species. Novapex (Jodoigne), 9(2-3): 53-93.
Pagodula atanua Houart & Tröndlé, 2008	Houart, R., Tröndlé, J., 2008, Update of Muricidae (excluding Coralliophilinae) from French Polynesia with description of ten new species. Novapex (Jodoigne), 9(2-3): 53-93.
Pagodula pulchella (Schepman, 1911)	Houart, R., Tröndlé, J., 2008, Update of Muricidae (excluding Coralliophilinae) from French Polynesia with description of ten new species. Novapex (Jodoigne), 9(2-3): 53-93.
Poirieria (Paziella) tanaoa Houart & Tröndlé, 2008	Houart, R., Tröndlé, J., 2008, Update of Muricidae (excluding Coralliophilinae) from French Polynesia with description of ten new species. Novapex (Jodoigne), 9(2-3): 53-93.
Abra longidentata M. Huber, 2015	Huber M. (2015). Compendium of bivalves 2. Harxheim: ConchBooks. 907 pp. page(s): 751
Benthobia cf. tryonii	INVMAR
Bolma venusta (Okutani, 1964)	INVMAR
Cinguloterebra cf. boucheti	INVMAR
Cinguloterebra vicdani (Kosuge, 1981)	INVMAR
Cleotrivia rustica Fehse, 2015	INVMAR
Conus aff. tenuistriatus	INVMAR
Conus aff. tuberculosus	INVMAR
Conus cf. dayriti	INVMAR
Conus cf. kinoshitai	INVMAR
Conus cf. litteratus	INVMAR
Conus profundorum (Kuroda, 1956)	INVMAR
Conus vaubani Röckel & Moolenbeek, 1995	INVMAR
Crenavolva cf. tukoi	INVMAR
Cribrarula cumingii (Gray, 1832)	INVMAR
Cryptocypraea dillwyni (F Schilder, 1922)	INVMAR
Delectopecten fluctuatus (Bavay, 1905)	INVMAR
Erosaria bernardi (Richard, 1974)	INVMAR
Fusulculus crenatus Bouchet & Vermeij, 1998	INVMAR
Gregoia oscilla Fehse, 2017	INVMAR
Gregoia peregrina Fehse, 2017	INVMAR
Herouvalia caelata (A. Adams, 1854)	INVMAR
Murexsul merlei Houart & Héros, 2008	INVMAR
Myurella orientalis (Aubry, 1999)	INVMAR
Nesiocypraea lisetae (Kilburn, 1975)	INVMAR
Novatrivia far Fehse, 2015	INVMAR
Pedicularia cf. granulata	INVMAR
Prionovolva brevis (G. B. Sowerby I, 1828)	INVMAR
Psammobia flabellum Viader, 1951	INVMAR
Pseudocypraea exquisita Petuch, 1979	INVMAR
Purpuradusta barbieri (Raybaudi, 1986)	INVMAR
Purpuradusta fimbriata (Gmelin, 1791)	INVMAR
Purpuradusta oryzaeformis Lorenz & Sterba, 1999	INVMAR
Purpurcapsula incisura Fehse, 2017	INVMAR
Pustularia bistrinotata Schilder & Schilder, 1937	INVMAR
Schwengelia sp. nov. 1	INVMAR
Schwengelia sp. nov. 2	INVMAR
Semelangulus boucheti M. Huber, Langleit & Kreipl, 2015	INVMAR
Terebra sp. nov.	INVMAR
Terebra vanuatuensis Aubry, 1999	INVMAR
Trivirostra thaanumi C. N. Cate, 1979	INVMAR
Trogloconcha lamellinodosa Geiger, 2012	INVMAR
Turbinella s.l. sp.	INVMAR
Vexillum johnwolffi Herrmann & Salisbury, 2012	INVMAR
Calyptoliva bbugeae Kantor, Fedosov, Puillandre & Bouchet, 2016	Kantor Yu.I., Fedosov A.E., Puillandre N. & Bouchet P. (2016). Integrative taxonomy approach to Indo-Pacific Olividae: new species revealed by molecular and morphological data. Ruthenica. 26(2): 123-143.
Belomitra bouteti Kantor, Puillandre, Rivasseau & Bouchet, 2012	Kantor, Y., Puillandre, N., Rivassseau, A. & Bouchet, P., 2012. - Neither a buccinid nor a turrid: A new family of deep-sea snails for Belomitra P. Fischer, 1883 (Mollusca, Neogastropoda), with a review of Recent Indo-Pacific species. Zootaxa 3496: 1-64
Belomitra gymnobela Kantor, Puillandre, Rivasseau & Bouchet, 2012	Kantor, Y., Puillandre, N., Rivassseau, A. & Bouchet, P., 2012. - Neither a buccinid nor a turrid: A new family of deep-sea snails for Belomitra P. Fischer, 1883 (Mollusca, Neogastropoda), with a review of Recent Indo-Pacific species. Zootaxa 3496: 1-65
Belomitra nesiotica Kantor, Puillandre, Rivasseau & Bouchet, 2012	Kantor, Y., Puillandre, N., Rivassseau, A. & Bouchet, P., 2012. - Neither a buccinid nor a turrid: A new family of deep-sea snails for Belomitra P. Fischer, 1883 (Mollusca, Neogastropoda), with a review of Recent Indo-Pacific species. Zootaxa 3496: 1-66
Nassarius olomea Kay, 1979	Kool, H.H., 2004, Nassarius olomea Kay, 1979, revalidated (Gastropoda, Caenogastropoda, Nassariidae). BASTERIA, 68: 21 – 24.
Nassarius herosae Kool, 2005	Kool, H.H., 2005a, Two new western Pacific deep water species of Nassarius (Gastropoda: Prosobranchia: Nassariidae): Nassarius herosae sp. nov. And Nassarius vanpeli sp. nov. . Gloria Maris, 44: 46 – 54.
Nassarius tangaroai Kool, 2006	Kool, H.H., 2006, Nassarius tangaroai spec. nov., a species from the Marquesas Archipelago (Gastropoda, Caenogastropoda, Nassariidae). BASTERIA, 70: 97 – 100.
Microliotia alvanioides Le Renard & Bouchet, 2003	Le Renard J. & Bouchet P. 2003. — New species and genera of the family Pickworthiidae (Mollusca, Caenogastropoda). Zoosystema 25 (4): 569-591., available online at http://web.archive.org/web/20070330074359/http://www.mnhn.fr/publication/zoosyst/z03n4a1.pdf
Dentiovula deforgesi Lorenz & Fehse, 2009	Lorenz, F. & Fehse, D., 2009 - The living Ovulidae. A manual of the families of allied cowries: Ovulidae, Pediculariidae and Eocypraeidae, p. 651 pp
Pseudocypraea alexhuberti Lorenz, 2006	Lorenz, F. & Fehse, D., 2009 - The living Ovulidae. A manual of the families of allied cowries: Ovulidae, Pediculariidae and Eocypraeidae, p. 651 pp
Pseudocypraea cf. alexhuberti	Lorenz, F. & Fehse, D., 2009 - The living Ovulidae. A manual of the families of allied cowries: Ovulidae, Pediculariidae and Eocypraeidae, p. 651 pp
Pseudosimnia nudelmani Lorenz & Fehse, 2009	Lorenz, F. & Fehse, D., 2009 - The living Ovulidae. A manual of the families of allied cowries: Ovulidae, Pediculariidae and Eocypraeidae, p. 651 pp
Quasisimnia cf. robertsoni	Lorenz, F. & Fehse, D., 2009 - The living Ovulidae. A manual of the families of allied cowries: Ovulidae, Pediculariidae and Eocypraeidae, p. 651 pp
Nesiocypraea midwayensis kontiki Lorenz, 2012	Lorenz, F., 2012. - Nesiocypraea midwayensis kontiki n. ssp., a new subspecies from the eastern Pacific (Gastropoda: Cypraeidae). Conchylia 42(1-4): 83-85
Neritopsis richeri Lozouet, 2009	Lozouet, P., 2009, A new Neritopsidae (Mollusca, Gastropoda, Neritopsina) from French Polynesia. ZOOSYSTEMA, 31(1): 189 – 198.
Seminella makemoensis K. Monsecour & D. Monsecour, 2015	Monsecour K. & Monsecour D. , 2015. - New species of Columbellidae (Mollusca: Gastropoda) from French Polynesia. Gloria Maris 54(2): 91-97
Conus dieteri Moolenbeek, Zandbergen & Bouchet, 2008	Moolenbeck, R.G., Zandbergen, A., Bouchet, P., 2008, Conus (Gastropoda, Conidae) fro the Marquesas Archipelago: description of a new endemic offshore fauna. Vita Malacologia, 6: 19 – 34.
Conus pepeiu Moolenbeek, Zandbergen & Bouchet, 2008	Moolenbeck, R.G., Zandbergen, A., Bouchet, P., 2008, Conus (Gastropoda, Conidae) fro the Marquesas Archipelago: description of a new endemic offshore fauna. Vita Malacologia, 6: 19 – 34.
Babelomurex japonicus (Dunker, 1882)	Oliverio, M., 2008, Coralliophilinae (neogastropoda: muricidae) from the Marquesas Islands. Journal of Conchology, 39(5): 569 – 584.
Coralliophila nukuhiva Oliverio, 2008	Oliverio, M., 2008, Coralliophilinae (neogastropoda: muricidae) from the Marquesas Islands. Journal of Conchology, 39(5): 569 – 584.
Rhizochilus cf. antipathum	Oliverio, M., 2008, Coralliophilinae (neogastropoda: muricidae) from the Marquesas Islands. Journal of Conchology, 39(5): 569 – 584.
Babelomurex fusiformis (Martens, 1902)	Oliverio, M., 2009, Diversity of Coralliophilinae (Mollusca, Neogastropoda, Muricidae) at Austral Islands (South Pacific). ZOOSYSTEMA, 31(4): 759 – 789.
Babelomurex kawanishii (Kosuge, 1979)	Oliverio, M., 2009, Diversity of Coralliophilinae (Mollusca, Neogastropoda, Muricidae) at Austral Islands (South Pacific). ZOOSYSTEMA, 31(4): 759 – 789.
Babelomurex mediopacificus (Kosuge, 1979)	Oliverio, M., 2009, Diversity of Coralliophilinae (Mollusca, Neogastropoda, Muricidae) at Austral Islands (South Pacific). ZOOSYSTEMA, 31(4): 759 – 789.
Pazinotus sibogae (Schepman, 1911)	Oliverio, M., 2009, Diversity of Coralliophilinae (Mollusca, Neogastropoda, Muricidae) at Austral Islands (South Pacific). ZOOSYSTEMA, 31(4): 759 – 789.
Babelomurex sp.A aff. B yamatoensis	Oliverio, M., 2009, Diversity of Coralliophilinae (Mollusca, Neogastropoda, Muricidae) at Austral Islands (South Pacific). ZOOSYSTEMA, 31(4): 759 – 789.
Babelomurex sp.B aff. B miyokoae	Oliverio, M., 2009, Diversity of Coralliophilinae (Mollusca, Neogastropoda, Muricidae) at Austral Islands (South Pacific). ZOOSYSTEMA, 31(4): 759 – 789.
Babelomurex wormaldi (Powell, 1971)	Oliverio, M., 2009, Diversity of Coralliophilinae (Mollusca, Neogastropoda, Muricidae) at Austral Islands (South Pacific). ZOOSYSTEMA, 31(4): 759 – 789.
Coralliophila sp.A	Oliverio, M., 2009, Diversity of Coralliophilinae (Mollusca, Neogastropoda, Muricidae) at Austral Islands (South Pacific). ZOOSYSTEMA, 31(4): 759 – 789.
Coralliophila sp.C	Oliverio, M., 2009, Diversity of Coralliophilinae (Mollusca, Neogastropoda, Muricidae) at Austral Islands (South Pacific). ZOOSYSTEMA, 31(4): 759 – 789.
Coralliophila sp.B	Oliverio, M., 2009, Diversity of Coralliophilinae (Mollusca, Neogastropoda, Muricidae) at Austral Islands (South Pacific). ZOOSYSTEMA, 31(4): 759 – 789.
Hirtomurex filiaregis (Kurohara, 1959)	Oliverio, M., 2009, Diversity of Coralliophilinae (Mollusca, Neogastropoda, Muricidae) at Austral Islands (South Pacific). ZOOSYSTEMA, 31(4): 759 – 789.
Hirtomurex taranui B. A. Marshall & Oliverio, 2009	Oliverio, M., 2009, Diversity of Coralliophilinae (Mollusca, Neogastropoda, Muricidae) at Austral Islands (South Pacific). ZOOSYSTEMA, 31(4): 759 – 789.
Rhizochilus antipathum Steenstrup, 1850	Oliverio, M., 2009, Diversity of Coralliophilinae (Mollusca, Neogastropoda, Muricidae) at Austral Islands (South Pacific). ZOOSYSTEMA, 31(4): 759 – 789.
Turbonilla dakoi Peñas & Rolán, 2010	PENAS A. & ROLAN E. 2010. — Tropical Deep-Sea Benthos volume 26: Deep-water Pyramidelloidea of the Tropical South Pacific: Turbonilla and related genera. Muséum national d'Histoire naturelle, Paris, 436 p. (Mémoires du Muséum national d'Histoire naturelle ; 200).
Turbonilla dimatteoi Peñas & Rolán, 2010	PENAS A. & ROLAN E. 2010. — Tropical Deep-Sea Benthos volume 26: Deep-water Pyramidelloidea of the Tropical South Pacific: Turbonilla and related genera. Muséum national d'Histoire naturelle, Paris, 436 p. (Mémoires du Muséum national d'Histoire naturelle ; 200).
Turbonilla fatuhiva Peñas & Rolán, 2010	PENAS A. & ROLAN E. 2010. — Tropical Deep-Sea Benthos volume 26: Deep-water Pyramidelloidea of the Tropical South Pacific: Turbonilla and related genera. Muséum national d'Histoire naturelle, Paris, 436 p. (Mémoires du Muséum national d'Histoire naturelle ; 200).
Turbonilla hansi Peñas & Rolán, 2010	PENAS A. & ROLAN E. 2010. — Tropical Deep-Sea Benthos volume 26: Deep-water Pyramidelloidea of the Tropical South Pacific: Turbonilla and related genera. Muséum national d'Histoire naturelle, Paris, 436 p. (Mémoires du Muséum national d'Histoire naturelle ; 200).
Turbonilla laurae Peñas & Rolán, 2010	PENAS A. & ROLAN E. 2010. — Tropical Deep-Sea Benthos volume 26: Deep-water Pyramidelloidea of the Tropical South Pacific: Turbonilla and related genera. Muséum national d'Histoire naturelle, Paris, 436 p. (Mémoires du Muséum national d'Histoire naturelle ; 200).
Caecum bounty Pizzini & Raines, 2011	Pizzini, M., Raines, B., 2011, The Caecidae from French Polynesia with description of eight new species (Caenogastropoda: Rissooidea). Bolletino Malacologico, 47: 23 – 46.
Conus aito Rabiller & Richard, 2014	Rabiller M. & Richard G. (2014). Conus (Gastropoda, Conidae) from offshore French Polynesia: Description of dredging from TARASOC expedition, with new records and new species. Xenophora Taxonomy. 5: 25-49.page(s): 37
Conus cakobaui Moolenbeek, Röckel & Bouchet, 2008	Rabiller M. & Richard G. (2014). Conus (Gastropoda, Conidae) from offshore French Polynesia: Description of dredging from TARASOC expedition, with new records and new species. Xenophora Taxonomy. 5: 25-49.page(s): 37
Conus chiangi (Azuma, 1972)	Rabiller M. & Richard G. (2014). Conus (Gastropoda, Conidae) from offshore French Polynesia: Description of dredging from TARASOC expedition, with new records and new species. Xenophora Taxonomy. 5: 25-49.page(s): 37
Conus aphrodite Petuch, 1979	Rabiller M. & Richard G. (2014). Conus (Gastropoda, Conidae) from offshore French Polynesia: Description of dredging from TARASOC expedition, with new records and new species. Xenophora Taxonomy. 5: 25-49.page(s): 37
Conus baileyi Röckel & da Motta, 1979	Rabiller M. & Richard G. (2014). Conus (Gastropoda, Conidae) from offshore French Polynesia: Description of dredging from TARASOC expedition, with new records and new species. Xenophora Taxonomy. 5: 25-49.page(s): 37
Conus darkini Röckel, Korn & Richard, 1993	Rabiller M. & Richard G. (2014). Conus (Gastropoda, Conidae) from offshore French Polynesia: Description of dredging from TARASOC expedition, with new records and new species. Xenophora Taxonomy. 5: 25-49.page(s): 37
Conus fijiensis Moolenbeek, Röckel & Bouchet, 2008	Rabiller M. & Richard G. (2014). Conus (Gastropoda, Conidae) from offshore French Polynesia: Description of dredging from TARASOC expedition, with new records and new species. Xenophora Taxonomy. 5: 25-49.page(s): 37
Conus orbignyi Audouin, 1831	Rabiller M. & Richard G. (2014). Conus (Gastropoda, Conidae) from offshore French Polynesia: Description of dredging from TARASOC expedition, with new records and new species. Xenophora Taxonomy. 5: 25-49.page(s): 37
Conus paumotu Rabiller & Richard, 2014	Rabiller M. & Richard G. (2014). Conus (Gastropoda, Conidae) from offshore French Polynesia: Description of dredging from TARASOC expedition, with new records and new species. Xenophora Taxonomy. 5: 25-49.page(s): 37
Conus lani Crandall, 1979	Rabiller M. & Richard G. (2014). Conus (Gastropoda, Conidae) from offshore French Polynesia: Description of dredging from TARASOC expedition, with new records and new species. Xenophora Taxonomy. 5: 25-49.page(s): 37
Conus tarava Rabiller & Richard, 2014	Rabiller M. & Richard G. (2014). Conus (Gastropoda, Conidae) from offshore French Polynesia: Description of dredging from TARASOC expedition, with new records and new species. Xenophora Taxonomy. 5: 25-49.page(s): 37
Conus tiki Moolenbeek, Zandbergen & Bouchet, 2008	Rabiller M. & Richard G. (2014). Conus (Gastropoda, Conidae) from offshore French Polynesia: Description of dredging from TARASOC expedition, with new records and new species. Xenophora Taxonomy. 5: 25-49.page(s): 37; Moolenbeck, R.G., Zandbergen, A., Bouchet, P., 2008, Conus (Gastropoda, Conidae) fro the Marquesas Archipelago: description of a new endemic offshore fauna. Vita Malacologia, 6: 19 …
Iotyrris marquesensis Sysoev, 2002	Sysoev, A., 2002, On the type species of Iotyrris Medinskaya et Sysoev, 2001 (Gastropoda, Turridae). Ruthenica, 12(2): 169 – 171.
Gymnobela virgulata Sysoev & Bouchet, 2001	Sysoev, A., Bouchet, P., 2001, New and uncommon turriform gastropods (Gastropoda: Conoidea) from the South-West Pacific. In : P. BOUCHET & B. A. MARSHALL (eds), Tropical Deep-Sea Benthos, Volume 22. Mémoires du Muséum National d'Histoire Naturelle, 185: 271 – 320.
Calliostoma lepton Vilvens, 2012	Vilvens, C. (2012). New species and new records of Seguenzioidea and Trochoidea (Gastropoda) from French Polynesia. Novapex (Jodoigne) 13(1): 1-23
Calliostoma paradigmatum B. A. Marshall, 1995	Vilvens, C. (2012). New species and new records of Seguenzioidea and Trochoidea (Gastropoda) from French Polynesia. Novapex (Jodoigne) 13(1): 1-23
Gaza polychoronos Vilvens, 2012	Vilvens, C. (2012). New species and new records of Seguenzioidea and Trochoidea (Gastropoda) from French Polynesia. Novapex (Jodoigne) 13(1): 1-23
Thysanodonta cf. aucklandica	Vilvens, C. (2012). New species and new records of Seguenzioidea and Trochoidea (Gastropoda) from French Polynesia. Novapex (Jodoigne) 13(1): 1-23
Calliotropis ammos Vilvens, 2012	Vilvens, C. (2012). New species and new records of Seguenzioidea and Trochoidea (Gastropoda) from French Polynesia. Novapex (Jodoigne) 13(1): 1-23
Herpetopoma corrugatum (Pease, 1861)	Vilvens, C. (2012). New species and new records of Seguenzioidea and Trochoidea (Gastropoda) from French Polynesia. Novapex (Jodoigne) 13(1): 1-23
Herpetopoma poichilum Vilvens, 2012	Vilvens, C. (2012). New species and new records of Seguenzioidea and Trochoidea (Gastropoda) from French Polynesia. Novapex (Jodoigne) 13(1): 1-23
Thalotia khlimax Vilvens, 2012	Vilvens, C. (2012). New species and new records of Seguenzioidea and Trochoidea (Gastropoda) from French Polynesia. Novapex (Jodoigne) 13(1): 1-23
Thalotia tiaraeides Vilvens, 2012	Vilvens, C. (2012). New species and new records of Seguenzioidea and Trochoidea (Gastropoda) from French Polynesia. Novapex (Jodoigne) 13(1): 1-23
Vaceuchelus foveolatus (A Adams, 1853)	Vilvens, C. (2012). New species and new records of Seguenzioidea and Trochoidea (Gastropoda) from French Polynesia. Novapex (Jodoigne) 13(1): 1-23
Calliotropis oros marquisensis Vilvens, 2007	Vilvens, C. (2012). New species and new records of Seguenzioidea and Trochoidea (Gastropoda) from French Polynesia. Novapex (Jodoigne) 13(1): 1-23; Vilvens, C. (2006). New records and new species of Calliotropis (Gastropoda: Chilodontidae: Calliotropinae) from the Madagascar, Mayotte Island and Renion Island. Novapex, 7(2-3), 55-71.
Agathodonta sp.	Vilvens, C. (2012). New species and new records of Seguenzioidea and Trochoidea (Gastropoda) from French Polynesia. Novapex (Jodoigne) 13(1): 1-23
Thalotia polysarchosa Vilvens, 2012	Vilvens, C. (2012). New species and new records of Seguenzioidea and Trochoidea (Gastropoda) from French Polynesia. Novapex (Jodoigne) 13(1): 1-23
Vaceuchelus sp.	Vilvens, C. (2012). New species and new records of Seguenzioidea and Trochoidea (Gastropoda) from French Polynesia. Novapex (Jodoigne) 13(1): 1-23
Bathymophila 11	Williams et al., 2013: Cenozoic climate change and diversification on the continental shelf and slope: evolution of gastropod diversity in the family Solariellidae (Trochoidea)
Crustacea
Munidopsis macphersoni Ahyong, 2014	Ahyong, S.T. (2014) Deep-sea squat lobsters of the Munidopsis serricornis complex in the Indo-West Pacific, with descriptions of six new species (Crustacea: Decapoda: Munidopsidae). Records of the Australian Museum 66: 197-216.
Bathysquilla microps (Manning, 1961)	Ahyong, ST. 2002. Stomatopoda (Crustacea) from the Marquesas Islands: results of MUSORSTOM 9. Zoosystema,24(2):347-372
Heterosquilloides insignis (Kemp, 1911)	Ahyong, ST. 2002. Stomatopoda (Crustacea) from the Marquesas Islands: results of MUSORSTOM 9. Zoosystema,24(2):347-372
Pentacheles laevis Bate, 1878	Ahyong, ST; Galil, BS. 2006. Polychelidae from the southern and western Pacific (Decapoda, Polychelida). Zoosystema,28(3):757-767
Polycheles alis Ahyong & Galil, 2006	Ahyong, ST; Galil, BS. 2006. Polychelidae from the southern and western Pacific (Decapoda, Polychelida). Zoosystema,28(3):757-767
Pentacheles snyderi (Rathbun, 1906)	Ahyong, ST; Galil, BS. 2006. Polychelidae from the southern and western Pacific (Decapoda, Polychelida). Zoosystema,28(3):757-768
Patagurus rex Anker & Paulay, 2013	Anker, A., & Paulay, G. (2013). A remarkable new crab-like hermit crab (Decapoda: Paguridae) from French Polynesia, with comments on carcinization in the Anomura. Zootaxa, 3722(2), 283-300.
Colossendeis macerrima Wilson, 1881	Bamber 2013: Deep-water Pycnogonida from recent cruises to Papua New Guinea and Melanesia, with an appendix of new records from Polynesia and descriptions of five new species
Colossendeis minor Schimkewitsch, 1893	BAMBER, R. N. (2000). Pycnogonida: Pycnogonids from French cruises to New Caledonia, Fiji, Tahiti and the Marquesas. New records and new species. Mémoires du Muséum national d'histoire naturelle, 184, 611-625.
Cardiodectes medusaeus (Wilson C.B., 1908)	Boxshall, G. A. (2000). Parasitic copepods (Copepoda: Siphonostomatoida) from deep-sea and mid-water fishes. Systematic parasitology, 47(3), 173-181.
Pseudopalicus oahuensis (Rathbun, 1906)	Castro, P. (2000). Crustacea Decapoda: A revision of the Indo-West Pacific species of palicid crabs (Brachyura Palicidae). Résultats des campagnes MUSORSTOM, 21, 437-610.
Pseudopalicus pictus Castro, 2000	Castro, P. (2000). Crustacea Decapoda: A revision of the Indo-West Pacific species of palicid crabs (Brachyura Palicidae). Résultats des campagnes MUSORSTOM, 21, 437-610.
Ethusa hawaiiensis Rathbun, 1906	Castro, P. (2005). Crabs of the subfamily Ethusinae Guinot, 1977 (Crustacea, Decapoda, Brachyura, Dorippidae) of the Indo-West Pacific region. ZOOSYSTEMA-PARIS-, 27(3), 499.
Ethusa indonesiensis Chen, 1997	Castro, P. (2005). Crabs of the subfamily Ethusinae Guinot, 1977 (Crustacea, Decapoda, Brachyura, Dorippidae) of the Indo-West Pacific region. ZOOSYSTEMA-PARIS-, 27(3), 499.
Ethusina crenulata Castro, 2005	Castro, P. (2005). Crabs of the subfamily Ethusinae Guinot, 1977 (Crustacea, Decapoda, Brachyura, Dorippidae) of the Indo-West Pacific region. ZOOSYSTEMA-PARIS-, 27(3), 499.
Ethusina huilianae Castro, 2005	Castro, P. (2005). Crabs of the subfamily Ethusinae Guinot, 1977 (Crustacea, Decapoda, Brachyura, Dorippidae) of the Indo-West Pacific region. ZOOSYSTEMA-PARIS-, 27(3), 499.
Ethusina microspina Chen, 2000	Castro, P. (2005). Crabs of the subfamily Ethusinae Guinot, 1977 (Crustacea, Decapoda, Brachyura, Dorippidae) of the Indo-West Pacific region. ZOOSYSTEMA-PARIS-, 27(3), 499.
Neopalicus simulus Castro, 2010	Castro, P. (2010). A new species and new records of palicoid crabs (Crustacea, Decapoda, Brachyura, Palicoidea, Palicidae, Crossotonotidae) from the Indo-West Pacific region. Zoosystema, 32(1), 73-86.
Thyraplax cooki (Rathbun, 1906)	Castro, P. 2007. A reappraisal of the family Goneplacidae MacLeay, 1838 (Crustacea, Decapoda, Brachyura) and revision of the subfamily Goneplacinae, with the description of 10 new genera and 18 new species. Zoosystema,29(4):609-774
Thyraplax digitodentata Castro, 2007	Castro, P. 2007. A reappraisal of the family Goneplacidae MacLeay, 1838 (Crustacea, Decapoda, Brachyura) and revision of the subfamily Goneplacinae, with the description of 10 new genera and 18 new species. Zoosystema,29(4):609-775
Puerulus richeri Chan, Ma & Chu, 2013	CHAN, T. Y., MA, K. Y., & CHU, K. H. (2013). The deep-sea spiny lobster genus Puerulus Ortmann, 1897 (Crustacea, Decapoda, Palinuridae), with descriptions of five new species. Mémoires du Muséum national d'histoire naturelle, 204, 191-230.
Bathypalaemonella pandaloides (Rathbun, 1906)	Cleva, R. 2001. Les Bathypalaemonellidae de Saint-Laurent, 1985 (Crustacea, Decapoda, Caridea) avec description d’une espèce nouvelle et définition d’un genre nouveau . Zoosystema, 23(4): 757 - 782
Bathypalaemonella serratipalma Pequegnat, 1970	Cleva, R. 2001. Les Bathypalaemonellidae de Saint-Laurent, 1985 (Crustacea, Decapoda, Caridea) avec description d’une espèce nouvelle et définition d’un genre nouveau . Zoosystema, 23(4): 757 - 783
Cryptodromia erioxylon McLay, 2001	Cleva, R., Guinot, D., & Albenga, L. (2007). Annotated catalogue of brachyuran type specimens (Crustacea, Decapoda, Brachyura) deposited in the Muséum national d'Histoire naturelle, Paris. Part I. Podotremata. ZOOSYSTEMA-PARIS-, 29(2), 229.
Stylodactylus discissipes Spence Bate, 1888	Cleva, R; Van Wormhoudt, A. 2006. On two rare and poorly known species, Stylodactylus discissipes Bate, 1888, and S. serratus A. Milne-Edwards, 1881 (Crustacea, Decapoda, Stylodactylidae) . ZOOSYSTEMA, 28(2): 347 - 358
Sicyonia dejouanneti Crosnier, 2003	Crosnier, A. 2003. Indo-West Pacific species of Sicyonia (Crustacea, Decapoda, Penaeoidea, Sicyoniidae) . ZOOSYSTEMA, 25(2): 197 - 348
Sicyonia rocroi Crosnier, 2003	Crosnier, A. 2003. Indo-West Pacific species of Sicyonia (Crustacea, Decapoda, Penaeoidea, Sicyoniidae) . ZOOSYSTEMA, 25(2): 197 - 348
Parathranites tuberosus Crosnier, 2002	Crosnier, A., 2002. - Révision du genre Parathranites (Crustacea, Brachyura, Portunidae). Zoosystema, 24 (4): 799-825, fig. 1-11.
Mursia poupini Galil, 2001	Galil, B. (2001). The Calappidae of the Marquesas Islands with a description of a new species of Mursia (Crustacea, Decapoda, Brachyura). ZOOSYSTEMA-PARIS-, 23(3), 499-506.
Myra grandis Zarenkov, 1990	Galil, B. S. (2001). A revision of Myra Leach, 1817 (Crustacea: Decapoda: Leucosioidea). Zoologische Mededelingen, 75, 409-446.
Acanthephyra curtirostris Wood-Mason & Alcock, 1891	http://crustiesfroverseas.free.fr/
Acanthephyra eximia Smith, 1884	http://crustiesfroverseas.free.fr/
Acanthephyra smithi Kemp, 1939	http://crustiesfroverseas.free.fr/
Aegaeon lacazei (Gourret, 1887)	http://crustiesfroverseas.free.fr/
Aegaeon rathbuni de Man, 1918	http://crustiesfroverseas.free.fr/
Aristaeomorpha foliacea (Risso, 1827)	http://crustiesfroverseas.free.fr/
Aristaeopsis edwardsiana (Johnson, 1868)	http://crustiesfroverseas.free.fr/
Aristeus mabahissae Ramadan, 1938	http://crustiesfroverseas.free.fr/
Aristeus virilis (Spence Bate, 1881)	http://crustiesfroverseas.free.fr/
Bathyarctus chani Holthuis, 2002	http://crustiesfroverseas.free.fr/
Bathyarctus rubens (Alcock & Anderson, 1894)	http://crustiesfroverseas.free.fr/
Bathynarius albicinctus (Alcock, 1905)	http://crustiesfroverseas.free.fr/
Bathynarius pacificus Forest, 1993	http://crustiesfroverseas.free.fr/
Bitias brevis (Rathbun, 1906)	http://crustiesfroverseas.free.fr/
Calocarcinus habei Takeda, 1980	http://crustiesfroverseas.free.fr/
Carcinoplax abyssicola (Miers, 1885)	http://crustiesfroverseas.free.fr/
Chaceon australis Manning, 1993	http://crustiesfroverseas.free.fr/
Chlorotocus crassicornis (A. Costa, 1871)	http://crustiesfroverseas.free.fr/
Ciliopagurus krempfi (Forest, 1952)	http://crustiesfroverseas.free.fr/
Ciliopagurus major Forest, 1995	http://crustiesfroverseas.free.fr/
Ciliopagurus plessisi Forest, 1995	http://crustiesfroverseas.free.fr/
Euchirograpsus tuerkayi Crosnier, 2001	http://crustiesfroverseas.free.fr/
Goreopagurus sp. nov.	http://crustiesfroverseas.free.fr/
Hadropenaeus lucasii (Spence Bate, 1881)	http://crustiesfroverseas.free.fr/
Hepomadus tener Smith, 1884	http://crustiesfroverseas.free.fr/
Heterocarpus dorsalis Spence Bate, 1888	http://crustiesfroverseas.free.fr/
Heterocarpus laevigatus Spence Bate, 1888	http://crustiesfroverseas.free.fr/
Heterocarpus parvispina de Man, 1917	http://crustiesfroverseas.free.fr/
Heterocarpus sibogae de Man, 1917	http://crustiesfroverseas.free.fr/
Homologenus broussei Guinot & Richer de Forges, 1981	http://crustiesfroverseas.free.fr/
Icelopagurus crosnieri McLaughlin, 1997	http://crustiesfroverseas.free.fr/
Janicella spinicauda (A. Milne-Edwards, 1883)	http://crustiesfroverseas.free.fr/
Lamoha inflata (Guinot & Richer de Forges, 1981)	http://crustiesfroverseas.free.fr/
Lamoha murotoensis (Sakai, 1979)	http://crustiesfroverseas.free.fr/
Latreillia metanesa Williams, 1982	http://crustiesfroverseas.free.fr/
Leiogalathea laevirostris (Balss, 1913)	http://crustiesfroverseas.free.fr/
Mathildella maxima Guinot & Richer de Forges, 1981	http://crustiesfroverseas.free.fr/
Mesopenaeus mariae Pérez Farfante & Ivanov, 1982	http://crustiesfroverseas.free.fr/
Metadynomene devaneyi (Takeda, 1977)	http://crustiesfroverseas.free.fr/
limatulus (Henderson, 1888)	http://crustiesfroverseas.free.fr/
Naxioides vaitahu Poupin, 1995	http://crustiesfroverseas.free.fr/
Nematocarcinus machaerophorus Burukovsky, 2003	http://crustiesfroverseas.free.fr/
Nematopagurus richeri McLaughlin, 2004	http://crustiesfroverseas.free.fr/
Nematopagurus spinulosensoris McLaughlin & Brock, 1974	http://crustiesfroverseas.free.fr/
Oplophorus typus H. Milne Edwards, 1837	http://crustiesfroverseas.free.fr/
Pagurodes inarmatus Henderson, 1888	http://crustiesfroverseas.free.fr/
Paliculus kyusyuensis (Yokoya, 1933)	http://crustiesfroverseas.free.fr/
Paragiopagurus bougainvillei (Lemaitre, 1994)	http://crustiesfroverseas.free.fr/
Parapagurus richeri Lemaitre, 1999	http://crustiesfroverseas.free.fr/
Penaeopsis challengeri de Man, 1911	http://crustiesfroverseas.free.fr/
Plesionika bifurca Alcock & Anderson, 1894	http://crustiesfroverseas.free.fr/
Plesionika carsini Crosnier, 1986	http://crustiesfroverseas.free.fr/
Plesionika curvata Chan & Crosnier, 1991	http://crustiesfroverseas.free.fr/
Plesionika ensis (A. Milne-Edwards, 1881)	http://crustiesfroverseas.free.fr/
Plesionika fenneri Crosnier, 1986	http://crustiesfroverseas.free.fr/
Plesionika martia (A. Milne-Edwards, 1883)	http://crustiesfroverseas.free.fr/
Plesionika nesisi (Burukovsky, 1986)	http://crustiesfroverseas.free.fr/
Plesionika protati Chan & Crosnier, 1997	http://crustiesfroverseas.free.fr/
Plesionika reflexa Chace, 1985	http://crustiesfroverseas.free.fr/
Plesionika semilaevis Spence Bate, 1888	http://crustiesfroverseas.free.fr/
Plesionika spinidorsalis (Rathbun, 1906)	http://crustiesfroverseas.free.fr/
Pseudomunida fragilis Haig, 1979	http://crustiesfroverseas.free.fr/
Sicyonia inflexa (Kubo, 1949)	http://crustiesfroverseas.free.fr/
Solenocera comata Stebbing, 1915	http://crustiesfroverseas.free.fr/
Stereomastis aculeata (Galil, 2000)	http://crustiesfroverseas.free.fr/
Stereomastis auriculata (Bate, 1878)	http://crustiesfroverseas.free.fr/
Strigopagurus poupini Forest, 1995	http://crustiesfroverseas.free.fr/
Sympagurus acinops Lemaitre, 1989	http://crustiesfroverseas.free.fr/
Sympagurus affinis (Henderson, 1888)	http://crustiesfroverseas.free.fr/
Sympagurus dofleini (Balss, 1912)	http://crustiesfroverseas.free.fr/
Sympagurus planimanus (de Saint Laurent, 1972)	http://crustiesfroverseas.free.fr/
Systellaspis debilis (A.Milne-Edwards, 1881)	http://crustiesfroverseas.free.fr/
Systellaspis guillei Crosnier, 1987	http://crustiesfroverseas.free.fr/
Systellaspis pellucida (Filhol, 1884)	http://crustiesfroverseas.free.fr/
Uroptychus soyomaruae Baba, 1981	http://crustiesfroverseas.free.fr/
Catapagurus tanimbarensis McLaughlin, 1997	INVMAR
Gnathophausia longispina G.O. Sars, 1883	INVMAR
Pasiphaea Savigny, 1816	INVMAR
Strobopagurus gracilipes (A. Milne-Edwards, 1891)	INVMAR
Sympagurus poupini Lemaitre, 1994	INVMAR
Stereomastis surda (Galil, 2000)	INVMAR
Pylopaguropsis sp. nova	INVMAR, Asakura in preparation 2007 2013
Sergestes sp.	INVMAR, det A Vereshchaka
Garthambrus sp. nov.	INVMAR
Calaxius poupini Komai, 2016	Komai 2016: Reappraisal of the two axiid genera Manaxius Kensley, 2003 and Calaxidium Sakai, 2014, and description of a new species of Calaxius Sakai & de Saint Laurent, 1989 from French Polynesia, Southwest Pacific (Crustacea: Decapoda: Axiidea)
Spongicola teres Komai, 2015	Komai, T. (2015). A new species of the stenopodidean shrimp genus Spongicola (Crustacea: Decapoda: Spongicolidae) from French Polynesia, south Pacific. Species diversity: an international journal for taxonomy, systematics, speciation, biogeography, and life history research of animals, 20(1), 29-36.
Glyphocrangon arduus Komai, 2007	Komai, T., 2007. A new species of Glyphocrangon (Crustacea, Decapoda, Caridea, Glyphocrangonidae) from the Austral Islands, French Polynesia.— Zoosystema 29: 565-573.
Parapontophilus cornutus Komai, 2008	Komai, T., 2008. - A world-wide review of species of the deep-water crangonid genus Parapontophilus Christoffersen, 1988 (Crustacea, Decapoda, Caridea), with descriptions of ten new species. Zoosystema, 30 (2): 261-332, figs 1-36.
Parapontophilus demani (Chace, 1984)	Komai, T., 2008. - A world-wide review of species of the deep-water crangonid genus Parapontophilus Christoffersen, 1988 (Crustacea, Decapoda, Caridea), with descriptions of ten new species. Zoosystema, 30 (2): 261-332, figs 1-36.
Parapontophilus junceus (Spence Bate, 1888)	Komai, T., 2008. - A world-wide review of species of the deep-water crangonid genus Parapontophilus Christoffersen, 1988 (Crustacea, Decapoda, Caridea), with descriptions of ten new species. Zoosystema, 30 (2): 261-332, figs 1-36.
Parapontophilus longirostris Komai, 2008	Komai, T., 2008. - A world-wide review of species of the deep-water crangonid genus Parapontophilus Christoffersen, 1988 (Crustacea, Decapoda, Caridea), with descriptions of ten new species. Zoosystema, 30 (2): 261-332, figs 1-36.
Paragiopagurus oxychelos Lemaitre, 2013	LEMAITRE, R. (2013). The genus Paragiopagurus Lemaitre, 1996 (Crustacea, Decapoda, Anomura, Paguroidea, Parapaguridae): A worldwide review and summary, with descriptions of five new species. Mémoires du Muséum national d'histoire naturelle, 204, 311-421.
Paragiopagurus rugosus (de Saint	LEMAITRE, R. (2013). The genus Paragiopagurus Lemaitre, 1996 (Crustacea, Decapoda, Anomura, Paguroidea, Parapaguridae): A worldwide review and summary, with descriptions of five new species. Mémoires du Muséum national d'histoire naturelle, 204, 311-421.
Paragiopagurus ruticheles (A. Milne-Edwards, 1891)	LEMAITRE, R. (2013). The genus Paragiopagurus Lemaitre, 1996 (Crustacea, Decapoda, Anomura, Paguroidea, Parapaguridae): A worldwide review and summary, with descriptions of five new species. Mémoires du Muséum national d'histoire naturelle, 204, 311-421.
Paragiopagurus tuberculosus (de Saint Laurent, 1972)	LEMAITRE, R. (2013). The genus Paragiopagurus Lemaitre, 1996 (Crustacea, Decapoda, Anomura, Paguroidea, Parapaguridae): A worldwide review and summary, with descriptions of five new species. Mémoires du Muséum national d'histoire naturelle, 204, 311-421.
Paragiopagurus umbonatus Lemaitre, 2013	LEMAITRE, R. (2013). The genus Paragiopagurus Lemaitre, 1996 (Crustacea, Decapoda, Anomura, Paguroidea, Parapaguridae): A worldwide review and summary, with descriptions of five new species. Mémoires du Muséum national d'histoire naturelle, 204, 311-421.
Paragiopagurus wallisi (Lemaitre, 1994)	LEMAITRE, R. (2013). The genus Paragiopagurus Lemaitre, 1996 (Crustacea, Decapoda, Anomura, Paguroidea, Parapaguridae): A worldwide review and summary, with descriptions of five new species. Mémoires du Muséum national d'histoire naturelle, 204, 311-421.
Oncopagurus elevatus Lemaitre, 2014	Lemaitre, R. (2014). A worldwide taxonomic and distributional synthesis of the genus Oncopagurus Lemaitre, 1996 (Crustacea: Decapoda: Anomura: Parapaguridae), with descriptions of nine new species. The Raffles Bulletin of Zoology, 62, 210-301.
Oncopagurus elongatus Lemaitre, 2014	Lemaitre, R. (2014). A worldwide taxonomic and distributional synthesis of the genus Oncopagurus Lemaitre, 1996 (Crustacea: Decapoda: Anomura: Parapaguridae), with descriptions of nine new species. The Raffles Bulletin of Zoology, 62, 210-301.
Oncopagurus indicus (Alcock, 1905)	Lemaitre, R. (2014). A worldwide taxonomic and distributional synthesis of the genus Oncopagurus Lemaitre, 1996 (Crustacea: Decapoda: Anomura: Parapaguridae), with descriptions of nine new species. The Raffles Bulletin of Zoology, 62, 210-301.
Oncopagurus minutus (Henderson, 1896)	Lemaitre, R. (2014). A worldwide taxonomic and distributional synthesis of the genus Oncopagurus Lemaitre, 1996 (Crustacea: Decapoda: Anomura: Parapaguridae), with descriptions of nine new species. The Raffles Bulletin of Zoology, 62, 210-301.
Oncopagurus rossanae Lemaitre, 2014	Lemaitre, R. (2014). A worldwide taxonomic and distributional synthesis of the genus Oncopagurus Lemaitre, 1996 (Crustacea: Decapoda: Anomura: Parapaguridae), with descriptions of nine new species. The Raffles Bulletin of Zoology, 62, 210-301.
Oncopagurus tuamotu (Lemaitre, 1994)	Lemaitre, R. (2014). A worldwide taxonomic and distributional synthesis of the genus Oncopagurus Lemaitre, 1996 (Crustacea: Decapoda: Anomura: Parapaguridae), with descriptions of nine new species. The Raffles Bulletin of Zoology, 62, 210-301.
Michelopagurus tangaloa Lemaitre, 2015	Lemaitre, R. (2015). A new species of the hermit crab genus Michelopagurus McLaughlin, 1997 (Crustacea: Decapoda: Paguridae) from Moorea, French Polynesia. Zoosystema, 37(2), 363-370.
Crosnierita yante (Macpherson, 1994)	Macpherson, E. (2000). Crustacea Decapoda: species of the genera Crosnierita Macpherson, 1998, Munida Leach, 1820, and Paramunida Baba, 1988 (Galatheidae) collected during the MUSORSTOM 9 cruise to the Marquesas Islands. Résultats des campagnes MUSORSTOM, 21, 415-423.
Munida tuberculata Henderson, 1885	Macpherson, E. (2000). Crustacea Decapoda: species of the genera Crosnierita Macpherson, 1998, Munida Leach, 1820, and Paramunida Baba, 1988 (Galatheidae) collected during the MUSORSTOM 9 cruise to the Marquesas Islands. Résultats des campagnes MUSORSTOM, 21, 415-423.
Paramunida echinata Macpherson, 2000	Macpherson, E. (2000). Crustacea Decapoda: species of the genera Crosnierita Macpherson, 1998, Munida Leach, 1820, and Paramunida Baba, 1988 (Galatheidae) collected during the MUSORSTOM 9 cruise to the Marquesas Islands. Résultats des campagnes MUSORSTOM, 21, 415-423.
Neolithodes A. Milne-Edwards & Bouvier, 1894	Macpherson, E. (2001). New species and new records of lithodid crabs (Crustacea, Decapoda) from the southwestern and central Pacific Ocean. ZOOSYSTEMA-PARIS-, 23(4), 797-806.
Agononida aequabilis Macpherson, 2006	Macpherson, E. (2006). Galatheidae (Crustacea, Decapoda) from the Austral Islands, Central Pacific. Tropical deep-sea benthos, 24, 285-333.
Agononida imitata Macpherson, 2006	Macpherson, E. (2006). Galatheidae (Crustacea, Decapoda) from the Austral Islands, Central Pacific. Tropical deep-sea benthos, 24, 285-333.
Agononida normani (Henderson, 1885)	Macpherson, E. (2006). Galatheidae (Crustacea, Decapoda) from the Austral Islands, Central Pacific. Tropical deep-sea benthos, 24, 285-333.
Agononida simillima Macpherson, 2006	Macpherson, E. (2006). Galatheidae (Crustacea, Decapoda) from the Austral Islands, Central Pacific. Tropical deep-sea benthos, 24, 285-333.
Babamunida hystrix (Macpherson & de Saint Laurent, 1991)	Macpherson, E. (2006). Galatheidae (Crustacea, Decapoda) from the Austral Islands, Central Pacific. Tropical deep-sea benthos, 24, 285-333.
Babamunida plexaura (Macpherson & de Saint Laurent, 1991)	Macpherson, E. (2006). Galatheidae (Crustacea, Decapoda) from the Austral Islands, Central Pacific. Tropical deep-sea benthos, 24, 285-333.
Munida alonsoi Macpherson, 1994	Macpherson, E. (2006). Galatheidae (Crustacea, Decapoda) from the Austral Islands, Central Pacific. Tropical deep-sea benthos, 24, 285-333.
Munida amathea Macpherson & de Saint Laurent, 1991	Macpherson, E. (2006). Galatheidae (Crustacea, Decapoda) from the Austral Islands, Central Pacific. Tropical deep-sea benthos, 24, 285-333.
Munida antliae Macpherson, 2006	Macpherson, E. (2006). Galatheidae (Crustacea, Decapoda) from the Austral Islands, Central Pacific. Tropical deep-sea benthos, 24, 285-333.
Munida apheles Macpherson, 2006	Macpherson, E. (2006). Galatheidae (Crustacea, Decapoda) from the Austral Islands, Central Pacific. Tropical deep-sea benthos, 24, 285-333.
Munida arae Macpherson, 2006	Macpherson, E. (2006). Galatheidae (Crustacea, Decapoda) from the Austral Islands, Central Pacific. Tropical deep-sea benthos, 24, 285-333.
Munida columbae Macpherson, 2006	Macpherson, E. (2006). Galatheidae (Crustacea, Decapoda) from the Austral Islands, Central Pacific. Tropical deep-sea benthos, 24, 285-333.
Munida descensa Macpherson, 2006	Macpherson, E. (2006). Galatheidae (Crustacea, Decapoda) from the Austral Islands, Central Pacific. Tropical deep-sea benthos, 24, 285-333.
Munida distiza Macpherson, 1994	Macpherson, E. (2006). Galatheidae (Crustacea, Decapoda) from the Austral Islands, Central Pacific. Tropical deep-sea benthos, 24, 285-333.
Munida erugata Macpherson, 2006	Macpherson, E. (2006). Galatheidae (Crustacea, Decapoda) from the Austral Islands, Central Pacific. Tropical deep-sea benthos, 24, 285-333.
Munida evarne Macpherson & de Saint Laurent, 1991	Macpherson, E. (2006). Galatheidae (Crustacea, Decapoda) from the Austral Islands, Central Pacific. Tropical deep-sea benthos, 24, 285-333.
Munida fasciata Macpherson, 2006	Macpherson, E. (2006). Galatheidae (Crustacea, Decapoda) from the Austral Islands, Central Pacific. Tropical deep-sea benthos, 24, 285-333.
Munida fornacis Macpherson, 2006	Macpherson, E. (2006). Galatheidae (Crustacea, Decapoda) from the Austral Islands, Central Pacific. Tropical deep-sea benthos, 24, 285-333.
Munida ignea Macpherson, 2006	Macpherson, E. (2006). Galatheidae (Crustacea, Decapoda) from the Austral Islands, Central Pacific. Tropical deep-sea benthos, 24, 285-333.
Munida leptitis Macpherson, 1994	Macpherson, E. (2006). Galatheidae (Crustacea, Decapoda) from the Austral Islands, Central Pacific. Tropical deep-sea benthos, 24, 285-333.
Munida llenasi Macpherson, 2006	Macpherson, E. (2006). Galatheidae (Crustacea, Decapoda) from the Austral Islands, Central Pacific. Tropical deep-sea benthos, 24, 285-333.
Munida longicheles Macpherson & de Saint Laurent, 1991	Macpherson, E. (2006). Galatheidae (Crustacea, Decapoda) from the Austral Islands, Central Pacific. Tropical deep-sea benthos, 24, 285-333.
Munida oblonga Macpherson, 2006	Macpherson, E. (2006). Galatheidae (Crustacea, Decapoda) from the Austral Islands, Central Pacific. Tropical deep-sea benthos, 24, 285-333.
Munida ocellata Macpherson & de Saint Laurent, 1991	Macpherson, E. (2006). Galatheidae (Crustacea, Decapoda) from the Austral Islands, Central Pacific. Tropical deep-sea benthos, 24, 285-333.
Munida pasithea Macpherson & de Saint Laurent,	Macpherson, E. (2006). Galatheidae (Crustacea, Decapoda) from the Austral Islands, Central Pacific. Tropical deep-sea benthos, 24, 285-333.
Munida polynoe Macpherson & de Saint Laurent, 1991	Macpherson, E. (2006). Galatheidae (Crustacea, Decapoda) from the Austral Islands, Central Pacific. Tropical deep-sea benthos, 24, 285-333.
Munida profunda Macpherson & de Saint Laurent, 1991	Macpherson, E. (2006). Galatheidae (Crustacea, Decapoda) from the Austral Islands, Central Pacific. Tropical deep-sea benthos, 24, 285-333.
Munida rubella Macpherson & de Saint Laurent, 1991	Macpherson, E. (2006). Galatheidae (Crustacea, Decapoda) from the Austral Islands, Central Pacific. Tropical deep-sea benthos, 24, 285-333.
Munida rubrovata Macpherson & de Saint Laurent, 1991	Macpherson, E. (2006). Galatheidae (Crustacea, Decapoda) from the Austral Islands, Central Pacific. Tropical deep-sea benthos, 24, 285-333.
Munida typhle Macpherson, 1994	Macpherson, E. (2006). Galatheidae (Crustacea, Decapoda) from the Austral Islands, Central Pacific. Tropical deep-sea benthos, 24, 285-333.
Paramunida pictura Macpherson, 1993	Macpherson, E. (2006). Galatheidae (Crustacea, Decapoda) from the Austral Islands, Central Pacific. Tropical deep-sea benthos, 24, 285-333.
Paramunida spatula Macpherson, 2006	Macpherson, E. (2006). Galatheidae (Crustacea, Decapoda) from the Austral Islands, Central Pacific. Tropical deep-sea benthos, 24, 285-333.
Munidopsis austellus Macpherson, 2007	Macpherson, E. (2007). Species of the genus Munidopsis Whiteaves, 1784 from the Indian and Pacific Oceans and reestablishment of the genus Galacantha A. Milne-Edwards, 1880 (Crustacea, Decapoda, Galatheidae). Zootaxa. 1417: 1-135.
Bathymunida corniculata Macpherson, 2013	Macpherson, E. (2013). New species and new occurrences of squat lobsters (Crustacea, Decapoda, Munididae, Eumunididae) from French Polynesia. Mémoires du Muséum national d'histoire naturelle, 204, 287-309.
Eumunida smithii Henderson, 1885	Macpherson, E. (2013). New species and new occurrences of squat lobsters (Crustacea, Decapoda, Munididae, Eumunididae) from French Polynesia. Mémoires du Muséum national d'histoire naturelle, 204, 287-309.
Heteronida clivicola Macpherson & Baba, 2006	Macpherson, E. (2013). New species and new occurrences of squat lobsters (Crustacea, Decapoda, Munididae, Eumunididae) from French Polynesia. Mémoires du Muséum national d'histoire naturelle, 204, 287-309.
Munida armilla Macpherson, 1994	Macpherson, E. (2013). New species and new occurrences of squat lobsters (Crustacea, Decapoda, Munididae, Eumunididae) from French Polynesia. Mémoires du Muséum national d'histoire naturelle, 204, 287-309.
Munida atarapa Macpherson, 2013	Macpherson, E. (2013). New species and new occurrences of squat lobsters (Crustacea, Decapoda, Munididae, Eumunididae) from French Polynesia. Mémoires du Muséum national d'histoire naturelle, 204, 287-309.
Munida aulakodes Macpherson, 2006	Macpherson, E. (2013). New species and new occurrences of squat lobsters (Crustacea, Decapoda, Munididae, Eumunididae) from French Polynesia. Mémoires du Muséum national d'histoire naturelle, 204, 287-309.
Munida lenticularis Macpherson & de Saint Laurent,	Macpherson, E. (2013). New species and new occurrences of squat lobsters (Crustacea, Decapoda, Munididae, Eumunididae) from French Polynesia. Mémoires du Muséum national d'histoire naturelle, 204, 287-309.
Munida pygmaea Macpherson, 1996	Macpherson, E. (2013). New species and new occurrences of squat lobsters (Crustacea, Decapoda, Munididae, Eumunididae) from French Polynesia. Mémoires du Muséum national d'histoire naturelle, 204, 287-309.
Munida rona Macpherson, 2013	Macpherson, E. (2013). New species and new occurrences of squat lobsters (Crustacea, Decapoda, Munididae, Eumunididae) from French Polynesia. Mémoires du Muséum national d'histoire naturelle, 204, 287-309.
Munida rufiantennulata Baba, 1969	Macpherson, E. (2013). New species and new occurrences of squat lobsters (Crustacea, Decapoda, Munididae, Eumunididae) from French Polynesia. Mémoires du Muséum national d'histoire naturelle, 204, 287-309.
Munida thoe Macpherson, 1994	Macpherson, E. (2013). New species and new occurrences of squat lobsters (Crustacea, Decapoda, Munididae, Eumunididae) from French Polynesia. Mémoires du Muséum national d'histoire naturelle, 204, 287-309.
Onconida prostrata Baba & de Saint Laurent,	Macpherson, E. (2013). New species and new occurrences of squat lobsters (Crustacea, Decapoda, Munididae, Eumunididae) from French Polynesia. Mémoires du Muséum national d'histoire naturelle, 204, 287-309.
Paramunida antares Cabezas, Macpherson & Machordom, 2010	Macpherson, E. (2013). New species and new occurrences of squat lobsters (Crustacea, Decapoda, Munididae, Eumunididae) from French Polynesia. Mémoires du Muséum national d'histoire naturelle, 204, 287-309.
Paramunida poorei Cabezas, Macpherson & Machordom, 2010	Macpherson, E. (2013). New species and new occurrences of squat lobsters (Crustacea, Decapoda, Munididae, Eumunididae) from French Polynesia. Mémoires du Muséum national d'histoire naturelle, 204, 287-309.
Bathymunida avatea Macpherson & Baba, 2006	Macpherson, E., & Baba, K. (2006). New species and records of small galatheids (Crustacea, Decapoda, Galatheidae) from the southwest and central Pacific Ocean. ZOOSYSTEMA-PARIS-, 28(2), 443.
Onconida modica Baba & de Saint Laurent,	Macpherson, E., & Baba, K. (2006). New species and records of small galatheids (Crustacea, Decapoda, Galatheidae) from the southwest and central Pacific Ocean. ZOOSYSTEMA-PARIS-, 28(2), 443.
Sadayoshia edwardsii (Miers, 1884)	Macpherson, E., & Baba, K. (2010). Revision of the genus Sadayoshia (Anomura, Galatheidae), with description of four new species. Studies on Malacostraca: Lipke Bijdeley Holthuis Memorial Volume, 14, 415.
Sadayoshia lipkei Macpherson & Baba, 2010	Macpherson, E., & Baba, K. (2010). Revision of the genus Sadayoshia (Anomura, Galatheidae), with description of four new species. Studies on Malacostraca: Lipke Bijdeley Holthuis Memorial Volume, 14, 415.
Galathea autahi Macpherson & Robainas-Barcia, 2015	Macpherson, E.; Robainas-Barcia, A. (2015). Species of the genus Galathea Fabricius, 1793 (Crustacea, Decapoda, Galatheidae) from the Indian and Pacific Oceans, with descriptions of 92 new species. Zootaxa. 3913(1): 1-335., available online at https://doi.org/10.11646/zootaxa.3913.1.1 [details] [full text]
Galathea bracteosa Macpherson & Robainas-Barcia, 2015	Macpherson, E.; Robainas-Barcia, A. (2015). Species of the genus Galathea Fabricius, 1793 (Crustacea, Decapoda, Galatheidae) from the Indian and Pacific Oceans, with descriptions of 92 new species. Zootaxa. 3913(1): 1-335., available online at https://doi.org/10.11646/zootaxa.3913.1.1 [details] [full text]
Galathea rangi Macpherson & Robainas-Barcia, 2015	Macpherson, E.; Robainas-Barcia, A. (2015). Species of the genus Galathea Fabricius, 1793 (Crustacea, Decapoda, Galatheidae) from the Indian and Pacific Oceans, with descriptions of 92 new species. Zootaxa. 3913(1): 1-335., available online at https://doi.org/10.11646/zootaxa.3913.1.1 [details] [full text]
Calcinus anani Poupin & McLaughlin, 1998	Malay, M. C. D., Komai, T., & Chan, T. Y. (2012). A new cryptic species in the “Calcinus anani Poupin & McLaughlin, 1998” species complex (Decapoda: Anomura: Diogenidae): evidence from colouration and molecular genetics. Zootaxa, 3367(1), 165-175.
Nematopagurus spongioparticeps McLaughlin, 2004	McLAUGHLIN P. 2004.- A review of the hermit crab genus Nematopagurus A. Milne-Edwards and Bouvier, 1892, and the descriptions of five new species (Crustacea: Decapoda: Paguridae), in MARSHALL B. & RICHER DE FORGES B. (eds), Tropical Deep-Sea Benthos, volume 23. Mémoires du Muséum national d'Histoire naturelle 191 : 151-229. Paris ISBN : 2-85653-557-7.
Zarenkolambrus minutus McLay & S. H. Tan, 2009	Mclay, C. L., & Tan, S. H. (2009). Revision of the crab genus Garthambrus Ng, 1996, with the description of two new genera and discussion of the status of Tutankhamen Rathbun, 1925 (Crustacea: Brachyura: Parthenopidae). Zootaxa, 2122, 1-50.
Garthambrus stellatus (Rathbun, 1906)	Mclay, C. L., & Tan, S. H. (2009). Revision of the crab genus Garthambrus Ng, 1996, with the description of two new genera and discussion of the status of Tutankhamen Rathbun, 1925 (Crustacea: Brachyura: Parthenopidae). Zootaxa, 2122, 1-50.
Samadinia longispina Ng & Richer de Forges,	Ng, P. K., & De Forges, B. R. (2013). Samadinia longispina, a new genus and species of deep-sea spider crab from the western Pacific, and a new species of Rochinia A. Milne-Edwards, 1875, from Papua New Guinea (Crustacea: Brachyura: Majoidea: Epialtidae). Zootaxa, 3718(4), 357-366.
Calaxius sibogae (de Man, 1925)	Ngoc-Ho. 2005. Thalassinidea (Crustacea, Decapoda) from French Polynesia. Thalassinidea (Crustacea, Decapoda) from French Polynesia. Zoosystema 27(1) : 47-82
Crosniera dayrati Ngoc-Ho, 2005	Ngoc-Ho. 2005. Thalassinidea (Crustacea, Decapoda) from French Polynesia. Thalassinidea (Crustacea, Decapoda) from French Polynesia. Zoosystema 27(1) : 47-83
Uroptychus sp. nov 1	INVMAR
Uroptychus sp. nov 2	INVMAR
Uroptychus sp. nov 3	INVMAR
Agononida polycerta Poore & Andreakis, 2014	Poore, G. C., & Andreakis, N. (2014). More species of the Agononida incerta complex revealed by molecules and morphology (Crustacea: Decapoda: Anomura: Munididae). Zootaxa, 3860(3), 201-225.
Periclimenes aleator Bruce, 1991	Xinzheng, L. I. (2008). Report on some species of Palaemonidae (Crustacea, Decapoda) from French Polynesia. Zoosystema, 30(1).
Periclimenes paralcocki Li & Bruce, 2006	Xinzheng, L. I. (2008). Report on some species of Palaemonidae (Crustacea, Decapoda) from French Polynesia. Zoosystema, 30(1).
Periclimenes uniunguiculatus Bruce, 1990	Xinzheng, L. I. (2008). Report on some species of Palaemonidae (Crustacea, Decapoda) from French Polynesia. Zoosystema, 30(1).
Periclimenes vicinus Li, 2008	Xinzheng, L. I. (2008). Report on some species of Palaemonidae (Crustacea, Decapoda) from French Polynesia. Zoosystema, 30(1).
Brachiopoda
Frenulina sanguinolenta (Gmelin 1791)	Bitner, M. A. (2006). First record of brachiopods from the marquesas Islands, French polynesia, south central pacific. Pacific Science, 60(3), 417-424.
Acrobrochus marotiriensis Bitner 2007	Bitner M. A. 2007. Recent brachiopods from the Austral Islands, French Polynesia, South-Central Pacific. Zoosystema 29 (3) : 491-502.
Dallithyris pacifica Bitner 2006	Bitner M. A. 2007. Recent brachiopods from the Austral Islands, French Polynesia, South-Central Pacific. Zoosystema 29 (3) : 491-502.
Megerlia truncata (Linnaeus, 1767)	Bitner M. A. 2007. Recent brachiopods from the Austral Islands, French Polynesia, South-Central Pacific. Zoosystema 29 (3) : 491-502.
Thecidellina maxilla (Hedley 1899)	Bitner M. A. 2007. Recent brachiopods from the Austral Islands, French Polynesia, South-Central Pacific. Zoosystema 29 (3) : 491-502.
Annuloplatidia curiosa Bitner 2014	Bitner, M. A. (2014). Living Brachiopods from French Polynesia, Central Pacific, with Descriptions of Two New Species 1. Pacific Science. 68(2): 245-265., https://doi.org/10.2984/68.2.6 [details]
Dallithyris tahitiensis Bitner 2014	Bitner, M. A. (2014). Living Brachiopods from French Polynesia, Central Pacific, with Descriptions of Two New Species 1. Pacific Science. 68(2): 245-265., https://doi.org/10.2984/68.2.6
Septicollarina zezinae Bitner 2009	Bitner, M. A. (2014). Living Brachiopods from French Polynesia, Central Pacific, with Descriptions of Two New Species 1. Pacific Science. 68(2): 245-265., https://doi.org/10.2984/68.2.6
Crinoidea
Antedonidae_sp3	Det. M.Eleaume
Antedonidae_sp4	Det. M.Eleaume
Antedonidae_sp1	Det. M.Eleaume
Antedonidae_sp2	Det. M.Eleaume
Antedonidae_sp6	Det. M.Eleaume
Charitometridae_sp1	Det. M.Eleaume
Charitometridae_sp2	Det. M.Eleaume
Charitometridae_sp3	Det. M.Eleaume
Charitometridae_sp4	Det. M.Eleaume
Thalassometridae_sp1	Det. M.Eleaume
Thalassometridae_sp2	Det. M.Eleaume
Thalassometridae_sp3	Det. M.Eleaume
Thalassometridae_sp4	Det. M.Eleaume
Tomatocrinus_sp1	Det. M.Eleaume
